# Supplementary material for: Antibody Response Induced by BNT162b2 and mRNA-1273 Vaccines against the SARS-CoV-2 in a Cohort of Healthcare Workers
Source: Viruses. 2022 Jun 7;14(6):1235. doi: 10.3390/v14061235 (PMC9229196; doi:10.3390/v14061235)
Supplement: Supplementary file 1 [file viruses-14-01235-s001.zip]

Archive with 1 entries (1 files):
- viruses-1624687-supplementary.pdf
